# Supplementary material for: Characterization of Chaotic Electroconvection near Flat Inert Electrodes under Oscillatory Voltages
Source: Micromachines (Basel). 2019 Feb 26;10(3):161. doi: 10.3390/mi10030161 (PMC6470596; doi:10.3390/mi10030161)
Supplement: Supplementary file 1 [file micromachines-10-00161-s001.zip]

Archive with 4 entries (3 files):
- micromachines-448735 suppl - final/
- micromachines-448735 suppl - final/Video S1.gif
- micromachines-448735 suppl - final/Video S2.gif
- micromachines-448735 suppl - final/Video S3.gif
